# Supplementary material for: Role of the Anilinium Ion on the Selective Polymerization of Anilinium 2-Acrylamide-2-methyl-1-propanesulfonate
Source: Polymers (Basel). 2021 Jul 17;13(14):2349. doi: 10.3390/polym13142349 (PMC8309539; doi:10.3390/polym13142349)
Supplement: Supplementary file 1 [file polymers-13-02349-s001.zip]

Archive with 1 entries (1 files):
- polymers-1277512-supplementary.pdf
